# Supplementary material for: Genome-wide binding analysis of the transcriptional regulator TrmBL1 in Pyrococcus furiosus
Source: BMC Genomics. 2016 Jan 8;17:40. doi: 10.1186/s12864-015-2360-0 (PMC4706686; doi:10.1186/s12864-015-2360-0)
Supplement: Additional file 1: — Used primer sequences and plasmids. (XLSX 24 kb) [file 12864_2015_2360_MOESM1_ESM.xlsx]

## Sheet: Tabelle1
Primers for subcloning
pf0132_-200_F	5'GGATCCGACCCGGTTGATAGGGCGGGG3'	PF0132
pf0132_+200_R	5'AAGCTTTAGGTATCTCCCCCAGAAGTG3'
pf0196_-200_F	5'GAATTCCAGGGTTATTACTGATTCCCA3'	PF0196
pf0196_+200_R	5'AAGCTTTTTAAGTCTCCCTCTTTCTCT3'
pf0272_SmaI_F	5'CCCGGGTCACTTGATTCTTTTTCATTAATG3'	PF0272
pf0272_BamHI_R	5'GGATCCTGGAGCCACTCAATGAGGGGGCC3'
pf0287_SmaI_F	5'CCCGGGCTTTTATTGGTAGGCTTATAAATG3'	PF0287
pf0287_BamHI_R	5'GGATCCACCATGTTGGGTTGTCCTTTCAT3'
pf0477_-110_F	5'GGTTCTCCCCAGGAATTGTTTTTAT3'	PF0477
pf0477_+140_R	5'CCCTCTTCAAGCTCCAAGTATTTTG3'
pf0588_SmaI_F	5'CCCGGGTCATTCTAAGGCCAGGAGAAAGCA3'	PF0588
pf0588_BamHI_R	5'GGATCCCTTAGAAGTCCGCTTATTAGAGC3'
pf0967_-200_F	5'CAAATCCCAAAAAAGAACCAAAGCCAA3'	PF0967
pf0967_+200_R	5'GGATCCGCAGGCTCTGGACAGTAGATG3'
pf1085_-200_F	5'GGATCCCAAGGCTGCTAAAGATATAGA3'	PF1085.1n
pf1085_+200_R	5'AAGCTTCTGGTTATCATTACCTTTGCT3'
pf1109_SmaI_F	5'CCCGGGTCTTAAAAGAGAAGGGTTATAGGG3'	PF1109
pf1109_BamHI_R	5'GGATCCTCCCAGGCAATGTACAATTTGTC3'
pf1350_-200_F	5'GGATCCCCCCCACAAGTATCTGACAGG3'	PF1350
pf1350_+200_R	5'AAGCTTGTTCCCGAGAGGTAGCTCAAA3'
pf1476_-100_F	5'GCTGAAAAAGAAGATGTGAACTTA3'	PF1476+53 PF1476+353
pf1476_+53_F	5'TTCAAGCATTTTTATTCACTTCAA3'
pf1476_+353_R	5'GAGGATACATAACCTCCTTCTTCC3'
pf1874_-120_F	5'ATTAGAATCGAATTTGAA3'	PF1874
pf1874_+120_RFAM	5'TTCAAAATCAGGCTTAGT3'		?
pf2047_SmaI_F	5'CCCGGGTTGAAAAAGAAGGACACTTAATAA3'	PF2047
pf2047_BamHI_R	5'GGATCCAGAGTTTCAGCAAGATCTACCCA3'
Plasmids		origin
pUC19	-	?
pUC19	PF0132	this study
pUC19	PF0196	this study
pUC19	PF0272	this study
pUC19	PF0287	this study
pUC19	PF0477	this study
pUC19	PF0588	this study
pUC19	PF0967	this study
pUC19	PF1085.1n	this study
pUC19	PF1109	this study
pUC19	PF1350	this study
pUC19	PF1476+53	this study
pUC19	PF1476+353	this study
pUC19	PF1874	this study
pUC19	PF2047	this study
pUC19	MD-system (PF1938)	Lee et al. 2005
pUC19	PF1784	Lee et al. 2005
Primers footprint
pf0132_F-FAM	5'-ACA-GGC-CAC-CCG-CCT-ATG-CAC-GGC-3'
pf0132_+60_R	5'-ATA-TCC-CTC-CAC-TCC-CCC-ATT-CTG-3'
pf0272_FP_F-FAM	5'-GCC-TCC-TCA-AAC-ACC-CAT-CCA-3'
pf0272_FP_R	5'-GTA-ATG-AGA-TTT-GGA-TTT-TCC-3'
pf0477_+140_R	5'-CCC-TCT-TCA-AGC-TCC-AAG-TAT-TTT-G-3'
pf1085_FP_F-FAM	5'-GAC-GCC-CAC-GCC-TGA-CTC-TTT-3'
pf1085_FP_R	5'-TGG-GAG-GAA-CTT-GTT-GAG-CAT-3'
pf1476_+253_R	5'-CAT-ACG-CAT-ACA-TTG-GCC-TGT-CCT-3'
pf1784_PE	5'-TTC-AGG-TTT-ACG-ATA-GCA-3'
pf1874_+66_R	5'-AGT-TAC-GGC-GTA-GGC-TAC-CCT-CTT-3'
pf2047_F-FAM	5'-AGT-TAA-TAT-TAA-AGA-TGG-CAA-GAT-3'
pf2047_R3	5'-AAG-AAA-AAT-TGA-CAT-TTG-TTC-AGC-3'
If appropriate specific primers are used (if not standard M13 forward and/or reverse primer). M13 forward was FAM labeled.
Primers EMSA
5PF1784	5'-TTC-AGC-ATT-CAG-GTT-TAC-GAT-AGC-A-3'
pf1874_+66_R	5'-AGT-TAC-GGC-GTA-GGC-TAC-CCT-CTT-3'
EMSA_MD_F	5'-ATA-AAG-TAC-TAA-AAT-TTC-TCT-TTG-ACG-3'
EMSA_MD_R-FAM	5'-AAG-AGC-AAA-GGC-GTA-TGT-TGC-TCT-3'
If appropriate specific primers are used (if not standard M13 forward and/or reverse primer). M13 forward was FAM labeled.
Primers Southern blot
PF1743probe_F	CCCCAGAAATTTCACATGCT
PF1743probe_R	CGTCAAAACTCCTGCTCCTC
PF1753probe_F	CCGAAGAGTTTGAGGCAAAG
PF1753probe_R	CGTTGGCATTCTTTTCCAGT
Primers copy number analysis
Primer ChIP-qPCR
PF0272_F	TGTCCATGCTAACACCCTGT
PF0272_R	TATCTCCCACTTCCGTCCAC
PF0287_F	AGGATTTGAACCTCGGACCT
PF0287_R	GACCAGAGAGCGCAAACTTTA
PF0478_F	CTTGCGACCTGGGAAAAATA
PF0478_R	GGTGATTCTTAATCTTTCTCTTCTTT
PF0648_F	CATCCCCCTTTTCTGACTTG
PF0648_R	CGGAAGCCATTTTGATCACT
PF1025_F	AAACGCTCGCCTGGTCTAAT
PF1025_R	AAACTCTTTCTAACCTTGTGAAGTCT
PF1085.1n_F	TTTTGCTCTCATACCTCTCCA
PF1085.1n_R	CCCACGCCTGACTCTTTTCT
PF1476_F	GCATACATTGGCCTGTCCTT
PF1476_R	CGAAGGTGATAAAAATGGAGGA
PF1602NEW_F
PF1602NEW_R
PF1761_F	GGGGGTCTATGAGGAGAACG
PF1761_R	GCCCCAGGCTCTTATGTATG
PF1784NEW_F
PF1784NEW_R
PF1874_F	TTCCTAATCAGACAATGCCAGT
PF1874_R	GCGTAGGCTACCCTCTTTCC
PF2047_F	GCAAGATCATTGGGAGAAGC
PF2047_R	TCATAAATCTCCTGGCCACA
PF1882_F
PF1882_R

## Sheet: Tabelle2
Primer for subcloning
pf0132_-200_F	GGATCCGACCCGGTTGATAGGGCGGGG	PF0132
pf0132_+200_R	AAGCTTTAGGTATCTCCCCCAGAAGTG
pf0196_-200_F	GAATTCCAGGGTTATTACTGATTCCCA	PF0196
pf0196_+200_R	AAGCTTTTTAAGTCTCCCTCTTTCTCT
pf0272_SmaI_F	CCCGGGTCACTTGATTCTTTTTCATTAATG	PF0272
pf0272_BamHI_R	GGATCCTGGAGCCACTCAATGAGGGGGCC
pf0287_SmaI_F	CCCGGGCTTTTATTGGTAGGCTTATAAATG	PF0287
pf0287_BamHI_R	GGATCCACCATGTTGGGTTGTCCTTTCAT
pf0477_-110_F	GGTTCTCCCCAGGAATTGTTTTTAT	PF0477
pf0477_+140_R	CCCTCTTCAAGCTCCAAGTATTTTG
pf0588_SmaI_F	CCCGGGTCATTCTAAGGCCAGGAGAAAGCA	PF0588
pf0588_BamHI_R	GGATCCCTTAGAAGTCCGCTTATTAGAGC
pf0967_-200_F	CAAATCCCAAAAAAGAACCAAAGCCAA	PF0967
pf0967_+200_R	GGATCCGCAGGCTCTGGACAGTAGATG
pf1085_-200_F	GGATCCCAAGGCTGCTAAAGATATAGA	PF1085.1n
pf1085_+200_R	AAGCTTCTGGTTATCATTACCTTTGCT
pf1109_SmaI_F	CCCGGGTCTTAAAAGAGAAGGGTTATAGGG	PF1109
pf1109_BamHI_R	GGATCCTCCCAGGCAATGTACAATTTGTC
pf1350_-200_F	GGATCCCCCCCACAAGTATCTGACAGG	PF1350
pf1350_+200_R	AAGCTTGTTCCCGAGAGGTAGCTCAAA
pf1476_-100_F	GCTGAAAAAGAAGATGTGAACTTA	PF1476+53 PF1476+353
pf1476_+53_F	TTCAAGCATTTTTATTCACTTCAA
pf1476_+353_R	GAGGATACATAACCTCCTTCTTCC
pf1874_-120_F	ATTAGAATCGAATTTGAA	PF1874
pf1874_+120_RFAM	TTCAAAATCAGGCTTAGT
pf2047_SmaI_F	CCCGGGTTGAAAAAGAAGGACACTTAATAA	PF2047
pf2047_BamHI_R	GGATCCAGAGTTTCAGCAAGATCTACCCA
Plasmids		origin
pUC19	PF0132	this study
pUC19	PF0196	this study
pUC19	PF0272	this study
pUC19	PF0287	this study
pUC19	PF0477	this study
pUC19	PF0588	this study
pUC19	PF0967	this study
pUC19	PF1085.1n	this study
pUC19	PF1109	this study
pUC19	PF1350	this study
pUC19	PF1476+53	this study
pUC19	PF1476+353	this study
pUC19	PF1874	this study
pUC19	PF2047	this study
pUC19	MD-system (PF1938)	[18]
pUC19	PF1784	[18]
Primer footprint
pf0132_F-FAM	ACAGGCCACCCGCCTATGCACGGC
pf0132_+60_R	ATATCCCTCCACTCCCCCATTCTG
pf0272_FP_F-FAM	GCCTCCTCAAACACCCATCCA
pf0272_FP_R	GTAATGAGATTTGGATTTTCC
pf1476_+253_R	CATACGCATACATTGGCCTGTCCT
pf1784_PE	TTCAGGTTTACGATAGCA
pf1874_+66_R	AGTTACGGCGTAGGCTACCCTCTT
pf2047_F-FAM	AGTTAATATTAAAGATGGCAAGAT
pf2047_R3	AAGAAAAATTGACATTTGTTCAGC
If appropriate specific Primer were used (if not standard M13 forward and/or reverse primer). M13 forward was FAM labeled.
Primer EMSA
5PF1784	TTCAGCATTCAGGTTTACGATAGCA
pf1874_+66_R	AGTTACGGCGTAGGCTACCCTCTT
EMSA_MD_F	ATAAAGTACTAAAATTTCTCTTTGACG
EMSA_MD_R-FAM	AAGAGCAAAGGCGTATGTTGCTCT
If appropriate specific Primer were used (if not standard M13 forward and/or reverse primer). M13 forward was FAM labeled.
Primer Southern blot
PF1743probe_F	CCCCAGAAATTTCACATGCT
PF1743probe_R	CGTCAAAACTCCTGCTCCTC
PF1753probe_F	CCGAAGAGTTTGAGGCAAAG
PF1753probe_R	CGTTGGCATTCTTTTCCAGT
Primer ChIP-qPCR
PF0272FW	TGTCCATGCTAACACCCTGT
PF0272RW	TATCTCCCACTTCCGTCCAC
PF0287FW	AGGATTTGAACCTCGGACCT
PF0287RW	GACCAGAGAGCGCAAACTTTA
PF0478FW	CTTGCGACCTGGGAAAAATA
PF0478RW	GGTGATTCTTAATCTTTCTCTTCTTT
PF1025FW	AAACGCTCGCCTGGTCTAAT
PF1025RW	AAACTCTTTCTAACCTTGTGAAGTCT
PF1085.1nFW	TTTTGCTCTCATACCTCTCCA
PF1085.1nRW	CCCACGCCTGACTCTTTTCT
PF1476FW	GCATACATTGGCCTGTCCTT
PF1476RW	CGAAGGTGATAAAAATGGAGGA
PF1761FW	GGGGGTCTATGAGGAGAACG
PF1761RW	GCCCCAGGCTCTTATGTATG
pf1784_F_new	CTAGGCATCTAAATTGAAAAAGTTT
pf1784_R_new	ATTATAGGCAGTATATATTCCGAGC
PF1874FW	TTCCTAATCAGACAATGCCAGT
PF1874RW	GCGTAGGCTACCCTCTTTCC
PF2047FW	GCAAGATCATTGGGAGAAGC
PF2047RW	TCATAAATCTCCTGGCCACA
Primers for amplification of the aaa+ atpase (PF1882) and gdh (PF1602) promoter were obtained from Liu et al. 2007
Prímer Copy Number Analysis
PF1743coding1F	ATG GAG ATT CCC CCA GAA AT
PF1743coding1R	TAC TGG GCC CAT AAA CCA AG
PF1753coding1F	ATT TGC TCC AAA TCC AGA CG
PF1753coding1R	GAT CCG TGT CAT CGA ACC TT
Primer for amplification of PF1784 see above
Additional file 1. Used primer sequences and plasmids
