# Supplementary material for: Genome-wide binding analysis of the transcriptional regulator TrmBL1 in Pyrococcus furiosus
Source: BMC Genomics. 2016 Jan 8;17:40. doi: 10.1186/s12864-015-2360-0 (PMC4706686; doi:10.1186/s12864-015-2360-0)
Supplement: Additional file 3: — Position of TrmBL1 binding sites and occurrences of the Thermococcales Glycolytic Motif (TGM) in the P. furiosus genome. (XLSX 19 kb) [file 12864_2015_2360_MOESM3_ESM.xlsx]

## Sheet: Additional file 3
	MACS 2 TrmBL1 binding site (abs_summit)				Consensus binding site (midpoint)	TGM position in the P. furiosus genome		MEME P-value	Predicted TGM [20]	FIMO motif occurences in the P. furiosus genome												Centrimo
Gene name/sample	pyruvate 1 IP1	pyruvate 1 IP1	pyruvate 1 IP1	pyruvate 1 IP1						from	to	P-value	Q-value	from	to	P-value	Q-value	from	to	P-value	Q-value
Crispr1	27037	-	27031	27038	27035.3	-	-	-	-	-	-	-	-	-	-	-	-	-	-	-	-	-
PF0132	141807	141863	141829	141825	141831	141830	141848	7.9e-08	+	141829	141847	4.11e-08	0.0385	-	-	-	-	-	-	-	-	+
PF0196	208686	208687	208708	208693	208694	208676	208694	5.85e-06	+	208675	208693	7.6e-06	0.435	-	-	-	-	-	-	-	-	+
PF0272	281926	281934	281965	281967	281948	281948	281966	1.04e-07	+	281947	281965	4.21e-08	0.0385	281945	281963	2.66e-06	0.278	-	-	-	-	+
PF0287	297440	297392	297347	297326	297376	297453	297471	3.18e-07	-	297452	297470	3.32e-07	0.0758	-	-	-	-	-	-	-	-	-
PF0464	480119	480097	480119	480130	480116	480120	480138	2.18e-06	+	480120	480138	2.24e-06	0.248	-	-	-	-	-	-	-	-	+
PF0477	491465	491451	491473	491447	491459	491298	491316	1.74e-07	+	491298	491316	1.25e-07	0.0458	491429	491447	6.83e-07	0.11	491431	491449	5.92e-06	0.411	-
PF0478	495060	494868	494959	494956	494961	494962	494980	2.79e-08	+	494961	494979	1.57e-08	0.0287	494959	494977	3.94e-07	0.0848	-	-	-	-	+
PF0505	526184	-	526178	526200	526187	526082	526100	2e-05	-	-	-	-	-	-	-	-	-	-	-	-	-	-
PF0588	608174	608234	608206	608187	608200	608173	608191	1.55e-09	+	608173	608191	1.11e-09	0.00406	608175	608193	4.64e-07	0.0942	607384	607402	1.55e-06	0.186	+
PF0736	732487	-	732475	732469	732477	732800	732818	3.36e-05	-	-	-	-	-	-	-	-	-	-	-	-	-	-
PF0807	789760	-	789752	789743	789752	789753	789771	1.12e-05	-	-	-	-	-	-	-	-	-	-	-	-	-	+
PF0853	827729	-	827713	827722	827721	827375	827393	1.12e-05	-	827375	827393	7.56e-06	0.435	-	-	-	-	-	-	-	-	-
PF0874	847144	-	847201	847197	847181	847200	847218	2.84e-06	-	847199	847217	1.63e-06	0.186	-	-	-	-	-	-	-	-	+
PF0884	855235	-	855236	855211	855227	855059	855077	1.28e-05	-	-	-	-	-	-	-	-	-	-	-	-	-	-
PF0898	870402	-	870381	870389	870391	-	-	-	-	-	-	-	-	-	-	-	-	-	-	-	-	-
PF0967	927968	927919	927925	927914	927932	927900	927918	1.53e-07	-	927900	927918	1.81e-07	0.053	928927	928945	2.3e-06	0.248	-	-	-	-	+
PF1025	981012	981011	980971	980966	980990	980990	981008	7.9e-08	-	980989	981007	1e-07	0.0458	-	-	-	-	-	-	-	-	+
PF1062	1015950	-	1016315	1016117	1.01613e+06	1.01594e+06	1.01596e+06	6.8e-06	-	1015944	1015962	5.2e-06	0.405	-	-	-	-	-	-	-	-	-
PF1085.1n	1035496	1035494	1035508	1035507	1.0355e+06	1.03547e+06	1.03549e+06	1.53e-07	-	1035468	1035486	1.01e-07	0.0458	-	-	-	-	-	-	-	-	-
PF1109/10	1055925	1055900	1055925	1055915	1.05592e+06	1.05593e+06	1.05595e+06	1.52e-06	+	1055931	1055949	1.21e-06	0.158	1058042	1058060	5.67e-06	0.411	-	-	-	-	+
PF1158	1107138	-	1107159	1107137	1.10714e+06	1.10712e+06	1.10714e+06	3.64e-06	-	1107118	1107136	3.31e-06	0.319	-	-	-	-	-	-	-	-	+
PF1304	1227977	-	1227924	1227943	1227948	1228001	1228019	8.46e-06	-	1228001	1228019	7.92e-06	0.439	-	-	-	-	-	-	-	-	-
PF1350	1267744	1267791	1267768	1267771	1.26777e+06	1.26777e+06	1.26779e+06	2.23e-07	-	1267774	1267792	2.21e-07	0.0577	-	-	-	-	-	-	-	-	+
PF1408	1324584	-	1324619	1324612	1324605	1324585	1324603	4.64e-06	-	1324585	1324603	6.84e-06	0.432	-	-	-	-	-	-	-	-	+
PF1444	1352864	-	1352800	1352841	1352835	-	-	-	-	-	-	-	-	-	-	-	-	-	-	-	-	-
PF1476	1380493	1380434	1380411	1380437	1.38044e+06	1.38045e+06	1.38047e+06	1.18e-07	-	1380449	1380467	7.15e-08	0.0436	-	-	-	-	-	-	-	-	+
PF1538	1438190	1438193	1438168	1438185	1438184	1438166	1438184	1.14e-06	-	1438166	1438184	6.38e-07	0.11	1438135	1438153	6.1e-06	0.411	1438168	1438186	6.29e-06	0.411	+
PF1784	1660144	1660135	1660104	1660115	1.66012e+06	1.66009e+06	1.66011e+06	1.82e-06	+	1660094	1660112	1.58e-06	0.186	-	-	-	-	-	-	-	-	+
PF1874	1728184	1728186	1728187	1728182	1.72818e+06	1.72817e+06	1.72818e+06	1.82e-06	+	1728165	1728183	1.55e-06	0.186	-	-	-	-	-	-	-	-	+
PF1920	1771905	-	1771905	1771890	1771900	1771916	1771934	7.63e-07	+	1771916	1771934	6.33e-07	0.11	-	-	-	-	-	-	-	-	+
PF1938	1790297	1790294	1790274	1790297	1.79029e+06	1.79031e+06	1.79033e+06	3.18e-07	+	1790309	1790327	1.88e-07	0.053	-	-	-	-	-	-	-	-	+
PF1956	1806639	1806635	1806635	1806642	1.80664e+06	1.8066e+06	1.80661e+06	9.07e-08	+	1806595	1806613	1.21e-07	0.0458	-	-	-	-	-	-	-	-	-
PF1959	1808875	-	1808866	1808859	1.80887e+06	1.80888e+06	1.8089e+06	6.87e-08	+	1808880	1808898	5.33e-08	0.039	-	-	-	-	-	-	-	-	+
PF2016	1865181	-	1865138	1865161	1865160	1865205	1865223	6.2e-07	-	1865204	1865222	6.89e-07	0.11	-	-	-	-	-	-	-	-	-
PF2025	1871854	-	1871854	1871643	1.87178e+06	1.87182e+06	1.87184e+06	2.52e-07	-	1871821	1871839	2.58e-07	0.0628	-	-	-	-	-	-	-	-	-
PF2047	1888091	-	1888100	1888077	1.88809e+06	1.88808e+06	1.8881e+06	4.47e-07	-	1888083	1888101	5.37e-07	0.104	-	-	-	-	-	-	-	-	+
Additional file 3. TrmBL1 binding sites in the P. furiosus genome identified by ChIP-seq. Results from the ChIP-seq analysis, the positions of the TGM derived from De-novo motif discovery (MEME) and from the genome wide scan for TGM occurrences (FIMO) are shown.

## Sheet: Additional FIMO motifoccurences
Additional FIMO motif occurences in the P. furiosus genome
from	to	P-value	Q-value	from	to	P-value	Q-value
107526	107544	6.96e-06	0.432
233916	233934	1.61e-07	0.053
275445	275463	3.95e-06	0.344
282578	282596	7.13e-06	0.433
329064	329082	3.95e-06	0.344
332620	332638	8.3e-06	0.447
365506	365524	7.74e-06	0.436
541378	541396	2.85e-06	0.29
556886	556904	9.57e-06	0.508
611522	611540	7.6e-06	0.435
633955	633973	9.86e-07	0.134	633953	633971	5.53e-06	0.411
727337	727355	3.68e-06	0.344
783551	783569	3.27e-06	0.319
829746	829764	3.95e-06	0.344
951381	951399	5.46e-06	0.411
973523	973541	8.32e-07	0.122
1002707	1002725	5.84e-06	0.411
1298535	1298553	4.91e-06	0.4
1313800	1313818	6.25e-06	0.411
1322189	1322207	6.17e-06	0.411
1356519	1356537	4.16e-06	0.349
1529951	1529969	8.32e-07	0.122
1559936	1559954	9.9e-06	0.517
1574628	1574646	6.88e-06	0.432
1600902	1600920	4.19e-06	0.349
1607436	1607454	9.7e-07	0.134
1617750	1617768	7.21e-06	0.433
1714192	1714210	5.07e-06	0.403
1903300	1903318	8.3e-06	0.447
