# Supplementary material for: Genome-wide binding analysis of the transcriptional regulator TrmBL1 in Pyrococcus furiosus
Source: BMC Genomics. 2016 Jan 8;17:40. doi: 10.1186/s12864-015-2360-0 (PMC4706686; doi:10.1186/s12864-015-2360-0)
Supplement: Additional file 4: — Position of the TrmBL1 binding sites in relation to annotated genes, RNA transcripts and promoter regions and differential expression of these genes under glycolytic versus gluconeogenic growth conditions. (XLSX 23 kb) [file 12864_2015_2360_MOESM4_ESM.xlsx]

## Sheet: Tabelle1
transcript organisation	gene	strand direction	Annotated gene position (RefSeq)		Reported RNA transcript in the P. furiosus genome [48]			Promoter position in the P. furiosus genome (FIMO search)		Position of the TGM in the P. furiosus genome		Position TGM relative to the promoter elements	Differential gene expression microarray analysis of peptide- versus maltose-grown (P/M) P. furiosus cells [54]			Additional informations
			start	stop	locus	start	stop	start	stop	from	to		ORF	log2 value (P/M)	P-value
operon	PF0132	forward	141849	143318	PF0133-0132	141849	143940	-	-	141830	141848	downstream	PF0132	0.71	38.02	-
	PF0133		143315	143890									PF0133	1.47	0	-
singleton	PF0196	forward	208695	209264	PF0196	208664	209234	208648	208662	208676	208694	downstream	PF0196	2.26	0	-
singleton	PF0272	forward	281958	283928	PF0272	281914	284550	281928	281941	281948	281966	downstream	PF0272	4.7	0	-
singleton	PF0287	forward	297558	301754	PF0287	297544	301769	297492	297505	297453	297471	upstream	PF0287	0.3	81.67	-
singleton	PF0464	reverse	480103	478142	PF0464	480138	478142	480170	480157	480120	480138	downstream	PF0464	2.54	0	-
singleton	PF0477	forward	491442	492863	PF0477	491442	492863	491343	491356	491298	491316	upstream	PF0477	-2.45	0	-
singleton	PF0478	reverse	494861	492789	PF0478	494805	492763	495005	494992	494962	494980	downstream	PF0478	0.89	38.02	false annotation [55]
singleton	PF0505	reverse	525991	525443	-	-	-	526061	526048	526082	526100	upstream	PF0505	-1.62	0	-
singleton	PF0588	reverse	608172	606805	PF0589-0588	609612	606818	608218	608205	608173	608191	downstream	PF0588	0.69	0.01	-
													PF0589	-0.34	207.83	-
operon	PF0735	reverse	731434	730718	PF0736-0735	732603	730619						PF0735	-	38.02	-
	PF0736		732366	731806				732642	732629	732800	732818	upstream	PF0736	-1.38	2.76	-
operon	PF0802	reverse	786431	786027	PF0807-0802	791230	785992					-	PF0802	-0.41	150.45	-
	PF0803		787672	786428									PF0803	-0.04	263.48	-
	PF0804		788598	787669									PF0804	-0.35	207.83	-
	PF0805		788956	788600									PF0805	-	58.89	-
	PF0806		789585	788944									PF0806	0.09	263.48	-
	PF0807		791270	789582				790067	790054	789753	789771		PF0807	-0.52	58.89	-
singleton	PF0853	reverse	827374	826577	PF0853	827374	826577	-	-	827375	827393	downstream	PF0853	0.06	263.48	-
operon	PF0874	forward	847018	848157	PF0874-0875	847018	848989	847172	847185	847200	847218	downstream	PF0874	0.03	263.48	potential false annotation?
	PF0875		848154	849017									PF0875	-0.59	58.89	-
operon	PF0881	reverse	852880	852173	PF0884-PF0881	855121	851919					-	PF0881	3.15	0	-
	PF0882		853331	852867									PF0882	3.56	0	-
	PF0883		854083	853328									PF0883	2.23	0	-
	PF0884		855123	854080				-	-	855059	855077		PF0884	3.56	0	-
operon	PF0965	reverse	926369	925374	PF0971-0965	931051	925355						PF0965	-0.54	0	-
	PF0966		927570	926380									PF0966	-0.67	0	-
	PF0967		927898	927581				927932	927944	927900	927918	downstream	PF0967	-0.66	0.7	-
singleton	PF1025	reverse	980984	979926	PF1025	980984	979937	981036	981023	980990	981008	downstream	PF1025	2.47	0	-
singleton	PF1062	forward	1016146	1016418	PF1062	1016111	1016418	1.01607e+06	1.01609e+06	1.01594e+06	1.01596e+06	upstream	PF1062	-0.27	207.83	-
singleton	PF1085.1n	reverse	1035496	1035272	PF1085.1n	1035464	1035216	1.03551e+06	1.0355e+06	1.03547e+06	1.03549e+06	downstream	-	-	-	-
operon	PF1109	forward	1055952	1058861	PF1108-1110	1054661	1059329	1.0559e+06	1.05592e+06	1.05593e+06	1.05595e+06	downstream	PF1108	-0.65	58.89	one gene product [64]
													PF1109	3.36	0
	PF1110		1058831	1059349									PF1110	2.16	0
singleton	PF1158	reverse	1107934	1107110	PF1160-1158	1109688	1106966	1.10792e+06	1.10791e+06	1.10712e+06	1.10714e+06	-	PF1158	-0.58	101.87	-
operon	PF1303	reverse	1227343	1226636	PF1306-1303	1233484	1226636					-	PF1303	-0.48	58.89	-
	PF1304		1229839	1227353				1228141	1228128	1228001	1228019		PF1304	0.01	263.48	-
	PF1305		1232004	1229839									PF1305	-0.03	263.48	-
	PF1306		1233455	1232001									PF1306	-0.2	263.48	-
singleton	PF1350	forward	1267796	1269082	PF1350	1267786	1269100	1.26775e+06	1.26776e+06	1.26777e+06	1.26779e+06	downstream	PF1350	-0.11	263.48	-
singleton	PF1408	forward	1322707	1324824	PF1408	1322683	1324795	1324868	1324881	1324585	1324603	-	PF1408	1.06	0	-
singleton	PF1476	reverse	1380600	1380121	PF1476	1380460	1380146	1.38051e+06	1.3805e+06	1.38045e+06	1.38047e+06	downstream	PF1476	-0.34	101.87	presumable false annotation
operon	PF1535	reverse	1435429	1432910	PF1538-1535	1438163	1432907						PF1535	1.35	0	-
	PF1536		1435992	1435432									PF1536	2.13	0	-
	PF1537		1436914	1435967									PF1537	1.89	0	-
	PF1538		1438173	1436914				1438229	1438216	1438166	1438184	downstream	PF1538	3.2	0	-
singleton	PF1539	forward	1438255	1439157	PF1539	1438299	1439157	-	-	1438166	1438184	upstream	PF1539	-1.26	0	-
singleton	PF1784	reverse	1660092	1658728	PF1784	1660112	1658728	1.66015e+06	1.66014e+06	1.66009e+06	1.66011e+06	downstream	PF1784	2.54	0	-
singleton	PF1874	forward	1728228	1729232	PF1874	1728228	1729232	1.72818e+06	1.72819e+06	1.72817e+06	1.72818e+06	upstream	PF1874	-3.22	0	-
singleton	PF1920	reverse	1771913	1771227	PF1920	1771913	1771216	1771962	1771949	1771916	1771934	downstream	PF1920	2.24	0	-
operon	PF1933	reverse	1783411	1782299	PF1938-1933	1790317	1782258						PF1933	1.27	0.06	-
	PF1934		1783870	1783451									PF1934	1.46	0	-
	PF1935		1786794	1783837									PF1935	2.3	0	-
	PF1936		1788052	1786805									PF1936	2.45	0	-
	PF1937		1788945	1788049									PF1937	2.56	0	-
	PF1938		1790288	1788984				1.79035e+06	1.79034e+06	1.79031e+06	1.79033e+06	downstream	PF1938	2.13	0	-
singleton	PF1956	forward	1806615	1807460	PF1956	1806597	1807440	1.80657e+06	1.80658e+06	1.8066e+06	1.80661e+06	downstream	PF1956	0.33	162.61	-
singleton	PF1959	forward	1808901	1810136	PF1959	1808920	1810136	1.80885e+06	1.80887e+06	1.80888e+06	1.8089e+06	downstream	PF1959	1.75	0	-
singleton	PF2016	forward	1865225	1865395	PF2016	1865218	1865424	1865175	1865188	1865205	1865223	downstream	PF2016	0.83	38.02	-
singleton	PF2025	reverse	1872361	1871822	PF2025	1872361	1871822	1.87178e+06	1.8718e+06	1.87182e+06	1.87184e+06	-	PF2025	0.24	263.48	-
singleton	PF2047	reverse	1888256	1889236	-	-	-	1.88815e+06	1.88813e+06	1.88808e+06	1.8881e+06	upstream	PF2047	-2.37	0	-
Additional file 4. The gene regulatory network of TrmBL1 detected by ChIP-seq. Six binding positions are located in transcribed regions (PF0807, PF0884, PF1158, PF1304, PF1408, PF2025). Through binding 28 promoter regions (depicted in bold) TrmBL1 regulates expression of up to 43 genes.
