# Supplementary material for: Genome-wide binding analysis of the transcriptional regulator TrmBL1 in Pyrococcus furiosus
Source: BMC Genomics. 2016 Jan 8;17:40. doi: 10.1186/s12864-015-2360-0 (PMC4706686; doi:10.1186/s12864-015-2360-0)
Supplement: Additional file 5: — Functional annotation of genes of the TrmBL1 regulon. (XLSX 15 kb) [file 12864_2015_2360_MOESM5_ESM.xlsx]

## Sheet: Tabelle1
Gene	NCBI Gene ID	GOTERM Biological Process (GOTERM_BP_FAT; DAVID)	Annotation (RefSeq)	Pfam domains	KEGG Pathway
PF0132	1467964	-	hypothetical protein	DUF2139	-
PF0133	1467965	-	hypothetical protein	DUF366	-
PF0196	1468028	monosaccharide metabolic process, glucose metabolic process, glucose catabolic process, pyruvate metabolic process, generation of precursor metabolites and energy, gluconeogenesis, glycolysis, carbohydrate biosynthetic process, carbohydrate catabolic process, hexose metabolic process, hexose biosynthetic process, hexose catabolic process, cellular carbohydrate biosynthetic process, cellular carbo…	glucose-6-phosphate isomerase	GPI, Cupin_2, Cupin_1, JmjC, DMSP_lyase	pfu00010 Glycolysis / Gluconeogenesis pfu00030 Pentose phosphate pathway pfu00500 Starch and sucrose metabolism pfu00520 Amino sugar and nucleotide sugar metabolism pfu01100 Metabolic pathways pfu01110 Biosynthesis of secondary metabolites pfu01120 Microbial metabolism in diverse environments pfu01130 Biosynthesis of antibiotics pfu01200 Carbon metabolism
PF0272	1468106	-	alpha-amylase	DUF1926, Glyco_hydro_57, DUF1925, Glyco_hydro_38, HGD-D	pfu00500 Starch and sucrose metabolism pfu01100 Metabolic pathways
PF0287	1468121	proteolysis,	pyrolysin	Peptidase_S8, PPC, Big_1, TPR_1, CarbopepD_reg_2, TPR_11	-
PF0464	1468305	-	glyceraldehyde-3-phosphate:ferredoxin oxidoreductase	AFOR_N, AFOR_C	pfu00010 Glycolysis / Gluconeogenesis pfu01100 Metabolic pathways pfu01120 Microbial metabolism in diverse environments pfu01200 Carbon metabolism pfu01230 Biosynthesis of amino acids
PF0477	1468318	-	alpha-amylase	DUF1939, Alpha-amylase, Glyco_hydro_70	pfu00500 Starch and sucrose metabolism pfu01100 Metabolic pathways
PF0478	1468319	-	alpha-amylase	Alpha-amylase, Malt_amylase_C, TIG	-
PF0505	1468346	-	hypothetical protein	HTH_11, PuR_N, HTH_29, HTH_10, HTH_DeoR, HTH_IclR, HTH_23, HTH_17, HTH_22, SpoIIID, MerR, HTH_28, HTH_7, Mag, HTH_24, MRP-L20, ArAE_1, UPF0122, MarR_2	-
PF0588	1468431	-	phospho-sugar mutase	PGM_PMM_I, PGM_PMM_II, PGM_PMM_III, PGM_PMM_IV	pfu00010 Glycolysis / Gluconeogenesis pfu00030 Pentose phosphate pathway pfu00051 Fructose and mannose metabolism pfu00052 Galactose metabolism pfu00230 Purine metabolism pfu00500 Starch and sucrose metabolism pfu00520 Amino sugar and nucleotide sugar metabolism pfu00521 Streptomycin biosynthesis pfu01100 Metabolic pathways pfu01110 Biosynthesis of secondary metabolites pfu01120 Microbial metabol…
PF0735	1468586	-	hypothetical protein	SPASM, Succ_CoA_lig	-
PF0736	1468587	-	hypothetical protein	-	-
PF0853	1468711	nucleoside metabolic process,	5'-methylthioadenosine phosphorylase	PNP_UDP_1	pfu00270 Cysteine and methionine metabolism pfu01100 Metabolic pathways
PF0874	1468734	proteolysis,	membrane dipeptidase	Peptidase_M19, Amidohydro_2	-
PF0875	1468735
PF0965	1468830	oxidation reduction,	pyruvate ferredoxin oxidoreductase subunit beta	TPP_enzyme_C, DXP_synthase_N	pfu00010 Glycolysis / Gluconeogenesis pfu00020 Citrate cycle (TCA cycle) pfu00620 Pyruvate metabolism pfu00640 Propanoate metabolism pfu00650 Butanoate metabolism pfu00680 Methane metabolism pfu00720 Carbon fixation pathways in prokaryotes pfu01100 Metabolic pathways pfu01120 Microbial metabolism in diverse environments pfu01200 Carbon metabolism
PF0966	1468831	oxidation reduction,	pyruvate ferredoxin oxidoreductase subunit alpha	POR_N, Transketolase_C, DXP_redisom_C, DUF4290, PRA-PH	pfu00010 Glycolysis / Gluconeogenesis pfu00020 Citrate cycle (TCA cycle) pfu00620 Pyruvate metabolism pfu00640 Propanoate metabolism pfu00650 Butanoate metabolism pfu00680 Methane metabolism pfu00720 Carbon fixation pathways in prokaryotes pfu01100 Metabolic pathways pfu01120 Microbial metabolism in diverse environments pfu01200 Carbon metabolism
PF0967	1468832	generation of precursor metabolites and energy, electron transport chain, oxidation reduction,	pyuvate ferredoxin oxidoreductase subunit delta	Fer4, Fer4_6 Fer4_21, Fer4_10, Fer4_7, Fer4_2, Fer4_16, Fer4_9, Fer4_4, Fer4_18, Fer4_15, Fer4_17, Fer4_8, Fer4_13, Fer4_3	pfu00010 Glycolysis / Gluconeogenesis pfu00020 Citrate cycle (TCA cycle) pfu00620 Pyruvate metabolism pfu00640 Propanoate metabolism pfu00650 Butanoate metabolism pfu00680 Methane metabolism pfu00720 Carbon fixation pathways in prokaryotes pfu01100 Metabolic pathways pfu01120 Microbial metabolism in diverse environments pfu01200 Carbon metabolism
PF1025	1468891	-	hypothetical protein	-	-
PF1062	1468928	-	hypothetical protein	TRAM	-
PF1085.1n	1468952	-	hypothetical protein	-	-
PF1109	1468977	carbohydrate catabolic process,	hypothetical protein	CARDB, ASH	-
PF1110	1468978	carbohydrate catabolic process,	hypothetical protein	DUF2283	-
PF1350	1469225	-	hypothetical protein	MFS_1, Sugar_tr, ATG22, MFS_1_like, PUCC BT1	-
PF1476	1469352	-	hypothetical protein	PadR, Mrr_N, DUF505, HTH_27, HTH_12, HTH_45, Replic_Relax, HTH_5	-
PF1535	1469411	-	alpha-glucan phosphorylase	Phosphorylase, DUF3417	pfu00500 Starch and sucrose metabolism pfu01100 Metabolic pathways pfu01110 Biosynthesis of secondary metabolites
PF1536	1469412	-	hypothetical protein	Macro	-
PF1537	1469413	-	hypothetical protein	DUF835	-
PF1538	1469414	-	N-ethylammeline chlorohydrolase	Amidohydro_1, Amidohydro_3, A_deaminase	-
PF1539	1469415	pyrimidine base metabolic process, 'de novo' pyrimidine base biosynthetic process, pyrimidine nucleoside metabolic process, pyrimidine nucleotide metabolic process, pyrimidine nucleotide biosynthetic process, UMP biosynthetic process, nucleobase metabolic process, nucleoside metabolic process, ribonucleoside metabolic process, nucleoside monophosphate metabolic process, nucleoside monophosphate b…	dihydroorotate dehydrogenase 1B	DHO_dh, Dus, NMO, His_biosynth, IMPDH, DUF561, TMP-TENI, FMN_dh	pfu00240 Pyrimidine metabolism pfu01100 Metabolic pathways
PF1784	1469663	monosaccharide metabolic process, fructose metabolic process, glucose metabolic process, glucose catabolic process, generation of precursor metabolites and energy, glycolysis, carbohydrate catabolic process, hexose metabolic process, hexose catabolic process, cellular carbohydrate catabolic process, alcohol catabolic process, monosaccharide catabolic process,	ADP-specific phosphofructokinase	ADP_PFK_GK	pfu00010 Glycolysis / Gluconeogenesis pfu00030 Pentose phosphate pathway pfu01100 Metabolic pathways pfu01110 Biosynthesis of secondary metabolites pfu01120 Microbial metabolism in diverse environments pfu01130 Biosynthesis of antibiotics pfu01200 Carbon metabolism
PF1874	1469753	monosaccharide metabolic process, glucose metabolic process, glucose catabolic process, generation of precursor metabolites and energy, glycolysis, carbohydrate catabolic process, hexose metabolic process, hexose catabolic process, cellular carbohydrate catabolic process, alcohol catabolic process, monosaccharide catabolic process, oxidation reduction,	glyceraldehyde-3-phosphate dehydrogenase	Gp_dh_C, Gp_dh_N, DapB_N, 2-Hacid_dh_C, GFO_IDH_MocA, NAD_binding_3, Sacchrp_dh_NADP	pfu00010 Glycolysis / Gluconeogenesis pfu01100 Metabolic pathways pfu01110 Biosynthesis of secondary metabolites pfu01120 Microbial metabolism in diverse environments pfu01130 Biosynthesis of antibiotics pfu01200 Carbon metabolism pfu01230 Biosynthesis of amino acids
PF1920	1469800	monosaccharide metabolic process, glucose metabolic process, glucose catabolic process, pyruvate metabolic process, generation of precursor metabolites and energy, gluconeogenesis, glycolysis, pentose-phosphate shunt, coenzyme metabolic process, oxidoreduction coenzyme metabolic process, NADP metabolic process, nicotinamide metabolic process, alkaloid metabolic process, carbohydrate biosynthetic …	triosephosphate isomerase	TIM, ThiG, FMN_dh, IGPS, DHO_dh, B12-binding, His_biosynth, NanE, RNA_pol_inhib	pfu00010 Glycolysis / Gluconeogenesis pfu00051 Fructose and mannose metabolism pfu00562 Inositol phosphate metabolism pfu01100 Metabolic pathways pfu01110 Biosynthesis of secondary metabolites pfu01120 Microbial metabolism in diverse environments pfu01130 Biosynthesis of antibiotics pfu01200 Carbon metabolism pfu01230 Biosynthesis of amino acids
PF1933	1469813	carbohydrate transport,	sugar transport ATP-hydrolyzing protein	ABC_tran, AAA_21, TOBE, TOBE_2, AAA_15, SMC_N, AAA_22, Rad17, AAA_16, AAA_23, Arch_ATPase, AAA, DUF258, AAA_29, AAA_19, Syntaxin, AAA_17, AAA_25, AAA_28, AAA_10	pfu02010 ABC transporters
PF1934	1469814	carbohydrate catabolic process,	hypothetical protein	Glucodextran_C, MGC-24, INO80_Ies4, Alpha_GJ, Lamp, Mucin	-
PF1935	1469815	carbohydrate catabolic process,	amylopullulanase	Glyco_hydro_57, Glucodextran_C	-
PF1936	1469816	carbohydrate transport,	malG-like sugar transport inner membrane protein	BPD_transp_1	pfu02010 ABC transporters
PF1937	1469817	carbohydrate transport,	malF-like sugar transport inner membrane protein	BPD_transp_1, TM_PBP2_N	pfu02010 ABC transporters
PF1938	1469818	alpha-glucoside transport, carbohydrate transport, disaccharide transport, maltose transport, oligosaccharide transport, glucoside transport,	malE-like sugar binding protein	SBP_bac_8, SBP_bac_1, SBP_bac_6	pfu02010 ABC transporters
PF1956	1469838	monosaccharide metabolic process, glucose metabolic process, glucose catabolic process, generation of precursor metabolites and energy, glycolysis, carbohydrate catabolic process, hexose metabolic process, hexose catabolic process, cellular carbohydrate catabolic process, alcohol catabolic process, monosaccharide catabolic process,	fructose-bisphosphate aldolase	DeoC, Peripla_BP_4, Peptidase_C26	pfu00010 Glycolysis / Gluconeogenesis pfu00030 Pentose phosphate pathway pfu00051 Fructose and mannose metabolism pfu00680 Methane metabolism pfu01100 Metabolic pathways pfu01110 Biosynthesis of secondary metabolites pfu01120 Microbial metabolism in diverse environments pfu01130 Biosynthesis of antibiotics pfu01200 Carbon metabolism pfu01230 Biosynthesis of amino acids
Pf1959	1469841	monosaccharide metabolic process, glucose metabolic process, glucose catabolic process, generation of precursor metabolites and energy, glycolysis, carbohydrate catabolic process, hexose metabolic process, hexose catabolic process, cellular carbohydrate catabolic process, alcohol catabolic process, monosaccharide catabolic process,	cofactor-independent phosphoglycerate mutase	Metalloenzyme, PhosphMutase, Phosphodiest, Sulfatase, DUF2384	pfu00010 Glycolysis / Gluconeogenesis pfu00260 Glycine, serine and threonine metabolism pfu00680 Methane metabolism pfu01100 Metabolic pathways pfu01110 Biosynthesis of secondary metabolites pfu01120 Microbial metabolism in diverse environments pfu01130 Biosynthesis of antibiotics pfu01200 Carbon metabolism pfu01230 Biosynthesis of amino acids
PF2016	1469901	protein localization, protein transport, establishment of protein localization, transmembrane transport,	preprotein translocase subunit SecG	Sec61_beta	-
PF2047	1469932	-	l-asparaginase	Asparaginase	pfu00250 Alanine, aspartate and glutamate metabolism pfu00460 Cyanoamino acid metabolism pfu01100 Metabolic pathways pfu01110 Biosynthesis of secondary metabolites
Additional file 5. Functional annotation of genes belonging to the TrmBL1 regulon.
