# Supplementary material for: Genome-wide binding analysis of the transcriptional regulator TrmBL1 in Pyrococcus furiosus
Source: BMC Genomics. 2016 Jan 8;17:40. doi: 10.1186/s12864-015-2360-0 (PMC4706686; doi:10.1186/s12864-015-2360-0)
Supplement: Additional file 6: — Gene-annotation enrichment analysis. (XLSX 13 kb) [file 12864_2015_2360_MOESM6_ESM.xlsx]

## Sheet: Tabelle1
Category	Term	Count	%	P-Value	Genes	List Total	Pop Hits	Pop Total	Fold Enrichment	Bonferroni	Benjamini	FDR
GOTERM_BP_ALL	GO:0016052~carbohydrate catabolic process	10	23.8095	3.57553e-10	1469838, 1469841, 1469814, 1469815, 1468028, 1469753, 1469800, 1469663, 1468978, 1468977	28	20	959	17.125	3.75431e-08	3.75431e-08	4.00504e-07
GOTERM_BP_ALL	GO:0005975~carbohydrate metabolic process	15	35.7143	1.04108e-09	1469838, 1468106, 1469814, 1469815, 1469800, 1469753, 1468318, 1468431, 1468319, 1469841, 1468028, 1469663, 1468978, 1469411, 1468977	28	76	959	6.75987	1.09313e-07	5.46567e-08	1.16614e-06
GOTERM_BP_ALL	GO:0009056~catabolic process	10	23.8095	9.91442e-07	1469838, 1469841, 1469814, 1469815, 1468028, 1469753, 1469800, 1469663, 1468978, 1468977	28	44	959	7.78409	0.000104096	3.46999e-05	0.00111053
GOTERM_BP_ALL	GO:0006096~glycolysis	6	14.2857	4.96244e-06	1469838, 1469841, 1468028, 1469753, 1469800, 1469663	28	11	959	18.6818	0.000520922	0.000130256	0.00555841
GOTERM_BP_ALL	GO:0019320~hexose catabolic process	6	14.2857	1.32966e-05	1469838, 1469841, 1468028, 1469753, 1469800, 1469663	28	13	959	15.8077	0.00139518	0.000279192	0.0148929
GOTERM_BP_ALL	GO:0006007~glucose catabolic process	6	14.2857	1.32966e-05	1469838, 1469841, 1468028, 1469753, 1469800, 1469663	28	13	959	15.8077	0.00139518	0.000279192	0.0148929
GOTERM_BP_ALL	GO:0046365~monosaccharide catabolic process	6	14.2857	1.32966e-05	1469838, 1469841, 1468028, 1469753, 1469800, 1469663	28	13	959	15.8077	0.00139518	0.000279192	0.0148929
GOTERM_BP_ALL	GO:0044275~cellular carbohydrate catabolic process	6	14.2857	1.32966e-05	1469838, 1469841, 1468028, 1469753, 1469800, 1469663	28	13	959	15.8077	0.00139518	0.000279192	0.0148929
GOTERM_BP_ALL	GO:0046164~alcohol catabolic process	6	14.2857	1.32966e-05	1469838, 1469841, 1468028, 1469753, 1469800, 1469663	28	13	959	15.8077	0.00139518	0.000279192	0.0148929
GOTERM_BP_ALL	GO:0006006~glucose metabolic process	6	14.2857	8.031e-05	1469838, 1469841, 1468028, 1469753, 1469800, 1469663	28	18	959	11.4167	0.00839743	0.00140449	0.0899203
GOTERM_BP_ALL	GO:0019318~hexose metabolic process	6	14.2857	0.00022832	1469838, 1469841, 1468028, 1469753, 1469800, 1469663	28	22	959	9.34091	0.0236912	0.00341933	0.255449
GOTERM_BP_ALL	GO:0006091~generation of precursor metabolites and energy	7	16.6667	0.000356668	1469838, 1469841, 1468028, 1469753, 1469800, 1468832, 1469663	28	37	959	6.47973	0.0367639	0.00467115	0.398786
GOTERM_BP_ALL	GO:0005996~monosaccharide metabolic process	6	14.2857	0.000634861	1469838, 1469841, 1468028, 1469753, 1469800, 1469663	28	27	959	7.61111	0.064507	0.00738169	0.708825
GOTERM_BP_ALL	GO:0006066~alcohol metabolic process	6	14.2857	0.00105687	1469838, 1469841, 1468028, 1469753, 1469800, 1469663	28	30	959	6.85	0.105088	0.0110416	1.17746
GOTERM_BP_ALL	GO:0008643~carbohydrate transport	4	9.52381	0.00149619	1469817, 1469818, 1469813, 1469816	28	9	959	15.2222	0.145482	0.0141909	1.66319
GOTERM_BP_ALL	GO:0044262~cellular carbohydrate metabolic process	6	14.2857	0.00401265	1469838, 1469841, 1468028, 1469753, 1469800, 1469663	28	40	959	5.1375	0.344381	0.0345696	4.40379
Additional file 6. Gene-annotation enrichment analysis by DAVID.
